# Supplementary material for: Effect of Baking Conditions on Mycotoxin Levels in Flatbreads Prepared from Artificially Contaminated Doughs
Source: Foods. 2025 Mar 7;14(6):910. doi: 10.3390/foods14060910 (PMC11941633; doi:10.3390/foods14060910)
Supplement: Supplementary file 1 [file foods-14-00910-s001.zip]

Archive with 1 entries (1 files):
- foods-3502288-supplementary.pdf
